# Supplementary material for: Correlation between white matter microstructure and executive functions suggests early developmental influence on long fibre tracts in preterm born adolescents
Source: PLoS One. 2017 Jun 8;12(6):e0178893. doi: 10.1371/journal.pone.0178893 (PMC5464584; doi:10.1371/journal.pone.0178893)
Supplement: S1 File — (ZIP) [file pone.0178893.s002.zip]

Archive with 6 entries (6 files):
- New folder/Chu et al_2015.pdf
- New folder/Lundequist et al_2015.pdf
- New folder/Nagy et al_2009.pdf
- New folder/Nagy et al_2011.pdf
- New folder/Nagy_Jonsson_2009.pdf
- New folder/Stalnacke et al_2014.pdf
